# Supplementary material for: Caring for Children With Medical Complexity: A Clinical, Patient-Focused Curriculum
Source: MedEdPORTAL. 2024 Jan 30;20:11380. doi: 10.15766/mep_2374-8265.11380 (PMC10825041; doi:10.15766/mep_2374-8265.11380)
Supplement: Supplementary file 1 — General Facilitator Guide.docxFeeding Nutrition Facilitator Objectives and Prompts.docxPain Irritability Facilitator Objectives and Prompts.docxFeeding Nutrition Case Example.docxPain Irritability Case Example.docxFeeding Nutrition Handout.docxPain Irritability Handout.docxFeeding Nutrition Evaluation.docxPain Irritability Evaluation.docx [file mep_2374-8265.11380-s001.zip]

Archive with 10 entries (10 files):
- _Educational Summary Report_11380.pdf
- A. General Facilitator Guide.docx
- B. Feeding Nutrition Facilitator Objectives and Prompts.docx
- C. Pain Irritability Facilitator Objectives and Prompts.docx
- D. Feeding Nutrition Case Example.docx
- E. Pain Irritability Case Example.docx
- F. Feeding Nutrition Handout.docx
- G. Pain Irritability Handout.docx
- H. Feeding Nutrition Evaluation.docx
- I. Pain Irritability Evaluation.docx
